# Supplementary material for: Determinants of life satisfaction among women of reproductive age (15–49 years) in Bangladesh: A cross-sectional analysis
Source: PLoS One. 2022 Oct 31;17(10):e0276563. doi: 10.1371/journal.pone.0276563 (PMC9621435; doi:10.1371/journal.pone.0276563)
Supplement: S2 File — Stata do-file that contains the stata codes for the statistical analysis. (DO) [file pone.0276563.s002.do]

* Analysis was done by weighting the dataset.

svyset PSU [pweight=wmweight], strata(stratum)


* LS2 is the variable `overall life satisfaction`

* categorization of the variable `overall life satisfaction`

recode LS2 (0/3=1 "low") (4/6=2 "moderate") (7/10=3 "high") (99=.), gen(ls_overall)


svy: tab ls_overall /* percentage listribution of categorized life satisfaction */

svy: tab ls_overall, count cellwidth(15) format(%15.4g) /* counts */


* removing the observations for missing values of ls_overall

drop if ls_overall==.


* univariate analysis


* to get the percentages

svy: tab ls_overall

svy: tab HH6 /* area of residence */

svy: tab HH7 /* division */

svy: tab WAGE /* age */

svy: tab welevel /* highest education level */

svy: tab MSTATUS /* marital status */

svy: tab disability /* functional disability */

svy: tab ethnicity /* ethnicity */

svy: tab windex5 /* wealth index */

recode migration 9=. /* setting missing values of migration as system missing */

svy: tab migration /* migration status */


* to get the counts

svy: tab HH6, count cellwidth(15) format(%15.4g) /* area of residence */

svy: tab HH7, count cellwidth(15) format(%15.4g) /* division */

svy: tab WAGE, count cellwidth(15) format(%15.4g) /* age */

svy: tab welevel, count cellwidth(15) format(%15.4g) /* highest education level */

svy: tab MSTATUS, count cellwidth(15) format(%15.4g) /* marital status */

svy: tab disability, count cellwidth(15) format(%15.4g) /* functional disability */

svy: tab ethnicity, count cellwidth(15) format(%15.4g) /* ethnicity */

svy: tab windex5, count cellwidth(15) format(%15.4g) /* wealth index */

svy: tab migration, count cellwidth(15) format(%15.4g) /* migration status */


* bivariate analysis


svy: tab HH6 ls_overall, row count cellwidth(15) format(%15.4g) /* area of residence */

svy: tab HH7 ls_overall, row count cellwidth(15) format(%15.4g) /* division */

svy: tab WAGE ls_overall, row count cellwidth(15) format(%15.4g) /* age */

svy: tab welevel ls_overall, row count cellwidth(15) format(%15.4g) /* highest education level */

svy: tab MSTATUS ls_overall, row count cellwidth(15) format(%15.4g) /* marital status */

svy: tab disability ls_overall, row count cellwidth(15) format(%15.4g) /* functional disability */

svy: tab ethnicity ls_overall, row count cellwidth(15) format(%15.4g) /* ethnicity */

svy: tab windex5 ls_overall, row count cellwidth(15) format(%15.4g) /* wealth index */

svy: tab migration ls_overall, row count cellwidth(15) format(%15.4g) /* migration status */
 
 
 
 
 
 
* multinomial logistic regression model

mlogit ls_overall HH6 i.HH7 i.WAGE i.welevel i.MSTATUS disability ethnicity i.windex5 i.migration [iweight=wmweight], base(1) rrr
 

 
 
 
  
 

* equal proportion test (omodel and ologit packages are required to be installed)

omodel logit ls_overall HH6 HH7 WAGE welevel MSTATUS disability ethnicity windex5

ologit ls_overall HH6 i.HH7 i.WAGE i.welevel i.MSTATUS disability ethnicity i.windex5

oparallel

* results show that the assumption of paralel regression/ proportionality of odds has been vioaled by all methods
