# Supplementary material for: Determinants of life satisfaction among women of reproductive age (15–49 years) in Bangladesh: A cross-sectional analysis
Source: PLoS One. 2022 Oct 31;17(10):e0276563. doi: 10.1371/journal.pone.0276563 (PMC9621435; doi:10.1371/journal.pone.0276563)
Supplement: S3 File — Definition of multinomial logistic regression and interpretation of relative risk ratio (RRR). (ZIP) [file pone.0276563.s003.zip]

Archive with 2 entries (2 files):
- S3_File.pdf
- S4_File.tex
